# Supplementary material for: The test of basic Mechanics Conceptual Understanding (bMCU): using Rasch analysis to develop and evaluate an efficient multiple choice test on Newton’s mechanics
Source: Int J STEM Educ. 2017 Sep 20;4(1):18. doi: 10.1186/s40594-017-0080-5 (PMC6310380; doi:10.1186/s40594-017-0080-5)
Supplement: Supplementary file 1 — English version and the original German version of the bMCU test. (ZIP 314 kb) [file 40594_2017_80_MOESM1_ESM.zip]

Archive with 2 entries (2 files):
- bMCU_Test_English.pdf
- bMCU_Test_German.pdf
